# Supplementary material for: Establishment and Characterization of an Aβ-Related Alzheimer’s Disease-like Tree Shrew Model Following CA1-Coordinate–Directed Stereotaxic AAV Delivery of Human Triple-Mutant APP
Source: Biology (Basel). 2026 Jul 4;15(13):1071. doi: 10.3390/biology15131071 (PMC13359454; doi:10.3390/biology15131071)
Supplement: Supplementary file 1 [file biology-15-01071-s001.zip]

Archive with 1 entries (1 files):
- biology-4372593-supplementary.pdf
